# Supplementary material for: Chronic Post-Surgical Pain After Laparoscopic Sleeve Gastrectomy: Is the Opioid-Free Anesthesia Superior? A Cross-Sectional Study
Source: J Clin Med. 2025 Oct 30;14(21):7721. doi: 10.3390/jcm14217721 (PMC12608722; doi:10.3390/jcm14217721)
Supplement: Supplementary file 1 [file jcm-14-07721-s001.zip]

Archive with 2 entries (2 files):
- Supplementary Material 1.pdf.zip
- Supplementary Material 2.pdf.zip
